# Supplementary material for: Clinical Implications of Post-Earthquake Environmental Exposures in Children with Allergic Diseases
Source: J Clin Med. 2026 Apr 10;15(8):2875. doi: 10.3390/jcm15082875 (PMC13115785; doi:10.3390/jcm15082875)
Supplement: Supplementary file 1 [file jcm-15-02875-s001.zip]

Archive with 1 entries (1 files):
- jcm-4229497-supplementary.pdf
